# Supplementary material for: Genome structural variation in Escherichia coli O157:H7
Source: Microb Genom. 2021 Nov 9;7(11):000682. doi: 10.1099/mgen.0.000682 (PMC8743559; doi:10.1099/mgen.0.000682)
Supplement: Supplementary material 2 [file mgen-7-0682-s002.xlsx]

## Sheet: Table S1 - Strain Table 
Name	Country	Source	Phage Type	Lineage	PFGE	Genome Accession	Notes	Stx1a	Stx2a	Stx2c	Alt. Strain Name	Pilon polished	Reference	PacBio Reads	Illumina Reads	ONT (MinION) reads
155	U.K	Human	32	I		CP018237	Linked with Ireland				H121400155		DOI: 10.1099/mgen.0.000096	Not sequenced this study
180	U.K	Human	54	II		CP015832	None	2			H124340180		DOI: 10.1099/mgen.0.000084	Not sequenced this study
272	U.K	Human	8			CP018239	None				H133640272		DOI: 10.1099/mgen.0.000096	Not sequenced this study
319	U.K	Human	UT			CP018241	None				H123460319		DOI: 10.1099/mgen.0.000096	Not sequenced this study
350	U.K	Human	8	II		CP018243	None				H110320350		DOI: 10.1099/mgen.0.000096	Not sequenced this study
472	U.K	Human	14			CP018245	None				H123880472		DOI: 10.1099/mgen.0.000096	Not sequenced this study
644	U.K	Human	8	II		CP015831	None	2			H123560644		DOI: 10.1099/mgen.0.000084	Not sequenced this study
7784	U.K	Bovine	32	I	AM_3	CP018247	None				WX007784S01E		DOI: 10.1099/mgen.0.000096	Not sequenced this study
9000	U.K	Bovine	21/28	I	A_11_b	CP018252	Stx2a gene disrupted by IS/Trial 1 and 3 inoculum				WX009000S01E		DOI: 10.1099/mgen.0.000096	Not sequenced this study		SRR14434006
10671	U.K	Bovine	32	I	AG_2	CP018250	None				WX010671S01E		DOI: 10.1099/mgen.0.000096	Not sequenced this study
16438	U.K	Bovine	32	I	A_4	SAMN05544763	None				WX016438S01E		Unpublished	Not sequenced this study
EC4115	U.S.A	Human	N/A	I/II		NC_011353	None						DOI: 10.1073/pnas.1107176108	Not sequenced this study
EDL933	U.S.A	Beef	N/A	I		CP008957	None						DOI: 10.1128/genomeA.00821-14	Not sequenced this study
Sakai	Japan	Human	N/A	I		NC_002695	None						DOI: 10.1093/dnares/8.1.11	Not sequenced this study
SS52	U.S.A	Cattle	N/A	I/II		CP010304	Supershedder						doi: 10.1128/genomeA.01569-14	Not sequenced this study
TW14359	U.S.A	Human	N/A	I/II		NC_013008	None						DOI: 10.1128/IAI.00198-09	Not sequenced this study
U17B6	U.S.A	Cattle	N/A	I		CP038414	None							SRR15415552
UBB24	U.S.A	Cattle	N/A	II		CP038402	None							SRR15415530
UF6294	U.S.A	Beef	N/A	II		CP038372	None							SRR15415529
UF6667	U.S.A	Human	N/A	II		CP038366	None							SRR15415527
UF7386	U.S.A	Human	N/A	I/II		CP038360	None							SRR15415523
UF7508	U.S.A	Human	N/A	I/II		CP038357	None							SRR15415522
UF8797	U.S.A	Human	N/A	I/II		CP038353	None							SRR15415519
UF8952	U.S.A	Human	N/A	I		CP038349	None							SRR15415517
Gim1-1	U.S.A	Bovine	N/A	II		CP038344	None							SRR15415604
3-5-1	U.S.A	Cattle	N/A	I/II		CP038416	None							SRR15415563
UH2495	U.S.A	Human	N/A	I		CP038342	None							SRR15415603
UKS470	U.S.A	Bovine	N/A	II		CP038309	None							SRR15415589
UMB41	U.S.A	Bovine	N/A	I		CP039834	None							SRR15415598
UN8B7	U.S.A	Bovine	N/A	II		CP038333	None							SRR15415597
UTB21	U.S.A	Bovine	N/A	II		CP038292	None							SRR15415605
UTX265	U.S.A	Bovine	N/A	II		CP038290	None							SRR15415561
UTX313	U.S.A	Bovine	N/A	II		CP038302	None							SRR15415588
UTX754	U.S.A	Bovine	N/A	II		CP038300	None							SRR15415587
UU44 (G5295)	U.S.A	Human	N/A	I		CP038346	None							SRR15415606
F8092B	U.S.A	Human	N/A	II		CP038355	None							SRR15415521
F8798	U.S.A	Human	N/A	I		CP038351	None							SRR15415518
F8492	U.S.A	Bovine	N/A	I/II		CP038282								SRR15415520
H6437	U.S.A	Human	N/A	I/II		CP038339								SRR15415600
NE122	U.S.A	Bovine	N/A	I/II		CP038319								SRR15415592
UYB14	U.S.A	Bovine	N/A	II		CP038284	None							SRR15415558
Z1486	U.K	Bovine	21/28	I	A_11_b	CP062749	None				WX013856S01E	Yes		SRR15376182	SRR15376146
Z1504	U.K	Bovine	21/28	I	A_14	CP062746	None				WX020055S01E	Yes		SRR15376181	SRR15376144
Z1615	U.K	Bovine	21/28	I		CP062744	Trial 1 -Recovered Isolate							SRR15376170
Z1626	U.K	Human	21/28	I	A_11-b	CP062742	Profile C (A_11_b)				H1619			SRR15376159
Z1766	U.K	Bovine	21/28	I		CP062736	Trial 2 -Recovered Isolate					Yes		SRR15376148	SRR15376142
Z1767	U.K	Bovine	21/28	I		CP062733	Trial 2 -Recovered Isolate					Yes		SRR15376140	SRR15376141
Z1768	U.K	Bovine	21/28	I		CP062731	Trial 2 -Recovered Isolate							SRR15376139
Z1769	U.K	Bovine	21/28	I		CP062780	Trial 2 -Recovered Isolate							SRR15376138
Z1811	U.K	Bovine	21/28	I	V_11	CP062729					WX019088S01E			SRR15376137
Z1812	U.K	Human	21/28	I	A_11_b	CP062727	Profile C (A_11_b)				H1160			SRR15376136
Z1813	U.K	Human	21/28	I	A_11_b	CP062725	None				H2956			SRR15376180
Z1814	U.K	Bovine	21/28	I	A_11_b	CP062723	None				WX010539			SRR15376179
Z1815	U.K	Human	21/28	I		CP062721	None				XH40836V			SRR15376178
Z1816	U.K	Bovine	21/28	I		CP062719	None				XH800286			SRR15376177
Z1825	U.K	Human	21/28	I		CP062717	None				XH40153T			SRR15376176
Z1826	U.K	Bovine	21/28	I		CP062715	None				XH800528			SRR15376175
Z1830	U.K	Bovine	21/28	I		CP062713	Single Farm S101				XH800599			SRR15376174
Z1831	U.K	Bovine	21/28	I		CP062711	Single Farm S101				XH800600			SRR15376173
Z1832	U.K	Bovine	21/28	I		CP062708	Single Farm S101				XH800601			SRR15376172
Z1833	U.K	Bovine	21/28	I		CP062705	Single Farm S101				XH800607			SRR15376171
Z1834	U.K	Bovine	8	II		CP062702	Single Farm E018				XH800210			SRR15376169
Z1835	U.K	Bovine	54	II		CP062700	Single Farm E018				XH800224			SRR15376168
Z1836	U.K	Bovine	54	II		CP062778	Single Farm E018				XH800226			SRR15376167
Z563	U.K	Bovine	21/28	I	Y_4	CP062774	None				WX017489S01E	Yes		SRR15376166	SRR15376154
Z570	U.K	Bovine	21/28	I	V_3	CP062771	None				WX017706S01E	Yes		SRR15376165	SRR15376153
Z852	U.K	Bovine	21/28	I	V_1	CP062769	None				WX007208S01E			SRR15376164
Z866	U.K	Bovine	21/28	I	S_15	CP062766	None		2		WX008303S01E	Yes		SRR15376163	SRR15376152
Z887	U.K	Bovine	21/28	I	H_6	CP062761	None				WX011616S01E			SRR15376162
Z892	U.K	Bovine	21/28	I	S_16	CP062758	None				WX014281S01E	Yes		SRR15376161	SRR15376149
Z903	U.K	Bovine	21/28	I	G_11	CP062755	None				WX016587S01E	Yes		SRR15376160	SRR15376147
Z910	U.K	Bovine	21/28	I	A_11_a	CP062752	None				WX017529S01E	Yes		SRR15376158	SRR15376145
Z885	U.K	Bovine	21/28	I		CP062763	None				WX011465S01E	Yes		SRR15376157	SRR15376150
Z869	U.K	Bovine	21/28	I		CP062782	None				WX008769S01E	Yes		SRR15376156	SRR15376151
Z1723	U.K	Bovine	21/28	I		CP062739	Trial 2 - Inoculum					Yes		SRR15376155	SRR15376143
Additional Trial isolates analysed by PFGE
Z1612	U.K	Bovine	21/29	I		Not Sequenced	Trial 1 -Recovered Isolate
Z1613	U.K	Bovine	21/30	I		Not Sequenced	Trial 1 -Recovered Isolate
Z1614	U.K	Bovine	21/31	I		Not Sequenced	Trial 1 -Recovered Isolate
Z1616	U.K	Bovine	21/32	I		Not Sequenced	Trial 1 -Recovered Isolate
Z1617	U.K	Bovine	21/33	I		Not Sequenced	Trial 1 -Recovered Isolate
Z1618	U.K	Bovine	21/34	I		Not Sequenced	Trial 1 -Recovered Isolate
Z1688	U.K	Bovine	21/35	I		Not Sequenced	Trial 3 -Recovered Isolate
Z1689	U.K	Bovine	21/36	I		Not Sequenced	Trial 3 -Recovered Isolate
Z1692	U.K	Bovine	21/37	I		Not Sequenced	Trial 3 -Recovered Isolate
Z1700	U.K	Bovine	21/38	I		Not Sequenced	Trial 3 -Recovered Isolate
Z1706	U.K	Bovine	21/39	I		Not Sequenced	Trial 3 -Recovered Isolate

## Sheet: Table S2 - RNAseq analysis
			Table S3. List of differentially expressed genes in strain Z1723 grown in M9
Gene	logFC	logCPM	F	coord1	coord2	Gene/sRNA ID	Protein Product
dicF_1	1.58	1.99	27.8	2875729	2875780	ID=sRNA_62;dicF_1
exon_2925936	-1.51	7.42	21.97	3652630	3652735	ID=sRNA_85;EcOnc15
exon_4400117	-1.31	8.19	44.51	5191253	5191351	ID=sRNA_120;asxR9
gadY	-2.21	12.35	46.93	5198135	5198238	ID=sRNA_121;gadY
IKGFHECE_00185	-1.05	8.12	19.43	186636	187136	gene=cpxP;	regulator of the Cpx response and possible chaperone involved in resistance to extracytoplasmic stress
IKGFHECE_00194	-1.69	7.22	19.21	193782	194081	Prophage gene	note=conserved protein;hypothetical protein
IKGFHECE_00220	1.12	6	29.93	221573	223753	gene=katG;	hydroperoxidase I
IKGFHECE_00336	-1.02	7.19	26.38	354516	354725	gene=yjbJ;	putative stress response protein
IKGFHECE_00390	-1.66	7.61	31.33	404582	405001	gene=fdhF;	formate dehydrogenase H
IKGFHECE_00430	-1.64	3.09	41.56	444558	445319	Prophage gene	ARAC-type regulatory protein from phage origin
IKGFHECE_00556	-1.46	3.68	56.8	573238	574659	gene=treB;	trehalose PTS permease - TreB subunit
IKGFHECE_00669	3.05	7.26	42.22	717270	718058	gene=fhuF;	acts in reduction of ferrioxamine B iron
IKGFHECE_00670	2.24	4.39	32.66	718199	718435	gene=yjjZ;	putative protein
IKGFHECE_00741	-1.32	3.86	22.3	790907	791125	hypothetical protein
IKGFHECE_00861	1.8	9.36	20.47	924288	926531	gene=fhuA_1;	ferrichrome / phage / antibiotic outer membrane porin FhuA
IKGFHECE_00863	1.76	5.96	33.32	927379	928269	gene=fhuD_1;	iron (III) hydroxamate ABC transporter - periplasmic binding protein
IKGFHECE_00864	1.6	7.46	19.66	928266	930248	gene=fhuB;	iron (III) hydroxamate ABC transporter - membrane subunit
IKGFHECE_01011	-1.35	4.97	32.86	1071061	1071627	hypothetical protein
IKGFHECE_01022	-1.06	4.16	26.74	1078384	1079340	hypothetical protein
IKGFHECE_01093	-1.08	2.61	23.69	1157233	1158048	gene=yahL;	putative protein
IKGFHECE_01096	-1.06	6.37	29.27	1159544	1159819	gene=yahO;	putative protein
IKGFHECE_01146	-1.07	6.08	22.46	1217525	1217785	gene=iraP;	anti-adaptor protein for sS stabilization
IKGFHECE_01148	-1.05	5.13	25.64	1219420	1219740	Prophage gene	note=conserved protein;hypothetical protein
IKGFHECE_01257	-1.71	7.22	63.91	1333691	1334623	gene=ybaS;	glutaminase
IKGFHECE_01258	-1.19	7.79	25.62	1334626	1335918	gene=ybaT;	YbaT APC transporter
IKGFHECE_01259	-1.34	6.42	63.92	1336256	1337611	gene=tolC_1;	TolC monomer
IKGFHECE_01344	2.03	7.04	32.96	1447175	1447918	gene=entD;	phosphopantetheinyl transferase
IKGFHECE_01345	3.22	6.65	63.85	1447970	1450210	gene=fepA;	ferric enterobactin / colicin B / colicin D outer membrane porin FepA
IKGFHECE_01346	3.58	6.74	55.34	1450453	1451655	gene=fes;	enterochelin esterase
IKGFHECE_01347	3.37	3.85	71.35	1451658	1451876	gene=ybdZ;	MbtH-like protein that enhances the catalytic function of EntF
IKGFHECE_01348	2.42	8.21	45.8	1451873	1455754	gene=entE_1;	enterobactin synthase multienzyme complex
IKGFHECE_01349	1.89	2.72	46.43	1455970	1457103	gene=fepE;	ferric enterobactin (enterochelin) transport
IKGFHECE_01350	1.84	5.69	37.67	1457100	1457915	Prophage gene	osmoprotectant uptake system ATP-binding protein YehX
IKGFHECE_01351	1.75	6.54	31.77	1457912	1458904	gene=fepG;	ferric enterobactin ABC transporter - membrane subunit
IKGFHECE_01352	1.89	7.79	33.85	1458901	1459905	gene=fepD;	ferric enterobactin ABC transporter - membrane subunit
IKGFHECE_01353	2.15	5.41	32.52	1460016	1461266	gene=entS;	enterobactin efflux transporter EntS
IKGFHECE_01354	2.41	5.86	44.2	1461270	1462226	gene=fepB;	ferric enterobactin ABC transporter - periplasmic binding protein
IKGFHECE_01355	2.74	4.91	31.85	1462415	1463590	Prophage gene	Anthranilate synthase component 1
IKGFHECE_01356	2.66	5.37	41.92	1463600	1465210	gene=entE_2;	enterobactin synthase multienzyme complex
IKGFHECE_01357	2.2	3.92	32.84	1465224	1466081	Prophage gene	hydrolase
IKGFHECE_01358	1.85	5.31	26.65	1466081	1466827	Prophage gene	reductase
IKGFHECE_01359	1.2	6.15	22.78	1466830	1467243	gene=entH;	proofreading thioesterase in enterobactin biosynthesis
IKGFHECE_01386	-1.12	7.13	26.1	1493972	1494532	gene=pagP;	PagP monomer
IKGFHECE_01436	-1.41	11.36	21.09	1533736	1535400	gene=asnB;	asparagine synthetase B
IKGFHECE_01464	-1.15	4.91	25.55	1571707	1572216	Prophage gene	note=conserved protein;hypothetical protein
IKGFHECE_01521	1.32	10.14	20.63	1626805	1627557	gene=gpmA;	bisphosphoglycerate-dependent phosphoglycerate mutase monomer
IKGFHECE_01601	1.29	7.11	19.44	1699062	1699514	gene=moaE;	molybdopterin synthase large subunit
IKGFHECE_01621	1.18	3.62	24.59	1721102	1723384	gene=fiu;	putative outer membrane receptor for iron transport
IKGFHECE_01628	-1.67	9.02	63.69	1730116	1730619	gene=dps;	stationary phase nucleoid protein that sequesters iron and protects DNA from damage
IKGFHECE_01689	-1.08	6.93	21.43	1789005	1789733	Prophage gene	Macrolide export ATP-binding/permease protein MacB
IKGFHECE_01715	1.39	-0.48	25.63	1815089	1815388	hypothetical protein
IKGFHECE_01716	1.11	4.01	30.29	1815385	1817139	Prophage gene	Nucleic acid independent nucleoside triphosphatase phage DNA primase
IKGFHECE_01719	1.52	4.79	85.57	1818006	1818167	hypothetical protein
IKGFHECE_01881	-1.16	3.65	22.37	1976924	1978042	gene=hyaA;	hydrogenase small subunit
IKGFHECE_01885	-1.37	1.12	20.36	1981139	1981537	gene=hyaE;	protein involved in quality control of HyaA
IKGFHECE_01907	-1.05	8.48	25.3	2006875	2007795	gene=cbpA;	CbpA monomer
IKGFHECE_01926	2.14	1.11	23.2	2027082	2027228	hypothetical protein
IKGFHECE_01927	2.13	5.86	26.87	2027264	2028094	gene=efeU_1;	hypothetical protein of the OFeT transport family protein
IKGFHECE_01928	2	6.34	21.53	2028152	2029279	Prophage gene	note=conserved protein;hypothetical protein
IKGFHECE_02032	-1.05	7.54	22.15	2134821	2135003	hypothetical protein
IKGFHECE_02197	1.04	2.83	22.18	2270559	2271296	Prophage gene	Tail fiber component K
IKGFHECE_02201	1.03	6.08	24.44	2274539	2277940	Prophage gene	non-LEE-encoded type III secreted effector
IKGFHECE_02203	1.14	4.87	46.98	2278483	2279388	Prophage gene	Transposase InsD for insertion element IS2-10
IKGFHECE_02204	1.05	2.83	21.73	2279550	2279711	Prophage gene	Transposase InsC for insertion element IS2A/D/F/H/I/K
IKGFHECE_02209	1.19	5.22	80.44	2283157	2284293	Prophage gene	Spermidine/putrescine import ATP-binding protein PotA
IKGFHECE_02210	1.06	8.33	21.88	2284543	2285769	Prophage gene	Peptidase T
IKGFHECE_02212	1.15	3.86	59.59	2287188	2288417	Prophage gene	Integrase of prophage
IKGFHECE_02215	1.45	0.81	65.99	2290167	2290631	hypothetical protein
IKGFHECE_02216	2.29	-0.05	49.38	2290624	2290857	hypothetical protein
IKGFHECE_02217	2.1	-0.85	28.23	2290863	2291162	hypothetical protein
IKGFHECE_02218	2.24	1.99	117.99	2291159	2292559	Prophage gene	DNA primase
IKGFHECE_02219	1.62	1.24	50.81	2292760	2293011	hypothetical protein
IKGFHECE_02220	2.13	-0.64	37.41	2293008	2293418	gene=ssb_2;	Single-stranded DNA-binding protein
IKGFHECE_02221	2.59	0.84	106.77	2293429	2293701	hypothetical protein
IKGFHECE_02223	2.02	1.43	78.11	2294304	2294510	hypothetical protein
IKGFHECE_02224	1.67	4.05	145.68	2294510	2295565	Prophage gene	Major capsid protein
IKGFHECE_02225	1.49	2.06	57.24	2295578	2295913	hypothetical protein
IKGFHECE_02226	1.74	4.18	173.09	2295926	2296339	hypothetical protein
IKGFHECE_02227	1.26	4.37	22.48	2296545	2297087	Prophage gene	Phage DNA packaging NU1-like protein
IKGFHECE_02229	1.32	8.93	41.25	2298225	2299685	Prophage gene	Sensor protein PhoQ
IKGFHECE_02230	1.1	7.47	31.62	2299685	2300356	Prophage gene	Transcriptional regulatory protein PhoP
IKGFHECE_02231	1.12	5.49	19.2	2300525	2301895	Prophage gene	Adenylosuccinate lyase
IKGFHECE_02232	1.14	5.4	19.54	2301899	2302540	Prophage gene	High frequency lysogenization protein HflD
IKGFHECE_02234	1.11	3.66	22.61	2303736	2304197	Prophage gene	Phosphatase NudJ
IKGFHECE_02236	1.62	8	91	2305032	2306282	Prophage gene	Isocitrate dehydrogenase
IKGFHECE_02257	1.12	2.54	69.95	2318787	2320712	Prophage gene	Terminase large subunit
IKGFHECE_02265	1.42	1.68	61.16	2326053	2326631	Prophage gene	Tail completion protein Z
IKGFHECE_02275	1.04	4.34	47.65	2333570	2336968	Prophage gene	Tip attachment protein J
IKGFHECE_02277	1.02	4.84	80.8	2337699	2340614	Prophage gene	Phage protein
IKGFHECE_02284	1.09	6.67	22	2344026	2344694	Prophage gene	protein YbcY
IKGFHECE_02285	1.2	2.49	41.04	2344751	2344999	Prophage gene	roduct=tail fiber chaperone Qin prophage
IKGFHECE_02291	1.42	9.02	24.46	2349361	2350314	gene=ompT;	outer membrane protease VII (outer membrane protein 3b)
IKGFHECE_02293	1.52	4.74	61.87	2351506	2352261	gene=ypjA_1;	adhesin-like autotransporter
IKGFHECE_02298	1.11	5.1	39.99	2355425	2355826	gene=pliG;	inhibitor of g-type lysozyme
IKGFHECE_02301	1.03	7.19	26.85	2356432	2357091	gene=ycgM_1;	putative isomerase/hydrolase
IKGFHECE_02302	1.1	4.86	38.29	2357183	2357629	Prophage gene	note=conserved protein;hypothetical protein
IKGFHECE_02305	1.01	3.43	26.64	2359120	2359539	ID=IKGFHECE_02305;	LexA repressor
IKGFHECE_02306	1.11	3.59	63.3	2359539	2360807	gene=umuC;	SOS mutagenesis and repair
IKGFHECE_02311	1.34	5.51	40.72	2365958	2367256	gene=dadA;	D-amino acid dehydrogenase
IKGFHECE_02312	1.05	5.14	36.73	2367266	2368336	ID=IKGFHECE_02312;	Alanine racemase
IKGFHECE_02316	1.1	9.26	59.81	2370045	2371781	ID=IKGFHECE_02316;	Cell volume regulation protein A
IKGFHECE_02324	1.12	4.02	44.69	2376056	2378026	gene=btuB_2;	vitamin B12 / E colicin / bacteriophage BF23 outer membrane porin BtuB
IKGFHECE_02329	1.02	1.38	23.44	2381460	2382482	hypothetical protein
IKGFHECE_02332	1.01	5.48	50.14	2384822	2386240	gene=dhaM;	dihydroxyacetone kinase subunit M
IKGFHECE_02333	1.33	4.29	45.11	2386251	2386883	gene=dhaL;	dihydroxyacetone kinase subunit L
IKGFHECE_02345	1.12	6.38	35.37	2400159	2400992	gene=prmC;	protein-(glutamine-N5) methyltransferase
IKGFHECE_02348	1.12	6.97	45.26	2402230	2403084	gene=kdsA;	3-deoxy-D-manno-octulosonate 8-phosphate synthase
IKGFHECE_02351	1.32	4.78	30.83	2403768	2403875	gene=ldrB_2;	small toxic polypeptide LdrB
IKGFHECE_02357	1.2	4.88	42.48	2407277	2408707	ID=IKGFHECE_02357;	Intimin
IKGFHECE_02358	1.06	4.96	23.57	2408708	2409358	ID=IKGFHECE_02358;	Transcriptional regulatory protein YehT
IKGFHECE_02362	1.45	7.48	20.45	2413270	2417013	gene=narG;	nitrate reductase alpha subunit
IKGFHECE_02363	2	7.35	46.28	2417010	2418548	gene=narH;	nitrate reductase beta subunit
IKGFHECE_02364	2.07	7.34	25.88	2418545	2419255	gene=narJ;	molybdenum cofactor assembly chaperone subunit (delta subunit) of nitrate reductase 1
IKGFHECE_02365	1.65	6.19	53.36	2419255	2419932	gene=narI;	nitrate reductase gamma subunit
IKGFHECE_02371	1.09	5.86	83.48	2421010	2421852	gene=purU;	formyltetrahydrofolate deformylase
IKGFHECE_02378	1.26	10.31	30.33	2427672	2430347	gene=adhE;	pyruvate formate-lyase deactivase [multifunctional]
IKGFHECE_02379	1.01	5.55	25.41	2430824	2431471	gene=ychE;	putative inner membrane protein
IKGFHECE_02382	1.17	8.09	38.52	2432164	2433840	ID=IKGFHECE_02382;	Periplasmic oligopeptide-binding protein
IKGFHECE_02383	1.09	4.87	32.74	2433926	2434846	ID=IKGFHECE_02383;	OppC N and SBP bac 5 and BPD transp 1 domain cont aining protein
IKGFHECE_02384	1.22	6.31	48.79	2434861	2435769	ID=IKGFHECE_02384;	Oligopeptide ABC transporter permease protein OppC
IKGFHECE_02385	1.63	6.03	79.68	2435781	2436794	ID=IKGFHECE_02385;	Oligopeptide transport ATP-binding protein OppD
IKGFHECE_02386	1.54	5.93	62.01	2436791	2437795	ID=IKGFHECE_02386;	Oligopeptide transport ATP-binding protein OppF
IKGFHECE_02390	1.41	5.91	91.4	2441597	2441893	ID=IKGFHECE_02390;	Protein YciI
IKGFHECE_02391	2.08	8	78.65	2442117	2442836	ID=IKGFHECE_02391;	Protein TonB
IKGFHECE_02394	1.35	8.58	40.9	2443948	2444691	gene=yciC;	putative inner membrane protein
IKGFHECE_02404	1.07	6.06	29.56	2450973	2451173	hypothetical protein
IKGFHECE_02412	1.09	2.24	36.11	2455148	2455816	ene=ydaW_3;	Rac prophage B predicted DNA-binding protein
IKGFHECE_02460	-1.33	5.21	25.87	2490462	2491787	Prophage gene	NleA8-2 protein
IKGFHECE_02475	-2.44	3.39	38.05	2505797	2505976	Prophage gene	protein YciG
IKGFHECE_02492	-1.14	3.52	31.7	2524788	2524916	gene=ymiA;	small predicted membrane protein
IKGFHECE_02493	-1.76	3.99	75.27	2524919	2525086	gene=yciX;	putative protein
IKGFHECE_02567	-1.09	2.86	26.3	2600333	2601643	gene=abgA_2;	p-aminobenzoyl-glutamate hydrolase subunit A
IKGFHECE_02627	-1.08	5.27	36.19	2663968	2665113	ID=IKGFHECE_02627;	Spermidine/putrescine-binding periplasmic protein
IKGFHECE_02637	-1.61	5.54	37.92	2672576	2673241	ID=IKGFHECE_02637;	HTH-type transcriptional repressor RspR
IKGFHECE_02639	1.98	8.98	58.74	2675621	2676682	ID=IKGFHECE_02639;	note=conserved protein;hypothetical protein
IKGFHECE_02661	-1.51	3.32	30.6	2698476	2699864	gene=narU;	nitrate:nitrite antiporter NarU
IKGFHECE_02662	-1.81	4.63	23.58	2700170	2701429	gene=yddK_1;	putative protein
IKGFHECE_02675	-1.12	6.74	29.09	2713637	2713774	gene=sra;	30S ribosomal subunit protein S22
IKGFHECE_02677	-1.44	6.37	57.09	2714436	2714867	gene=osmC;	osmotically inducible peroxidase OsmC
IKGFHECE_02688	-2.65	7.21	53.72	2726768	2728303	gene=gadC;	glutamic acid:4-aminobutyrate antiporter
IKGFHECE_02689	-2.93	8.84	128.61	2728459	2729859	gene=gadB;	glutamate decarboxylase B subunit
IKGFHECE_02691	1.35	4.76	47.78	2733060	2735432	gene=yddB;	putative porin protein
IKGFHECE_02692	2.64	3.76	66.67	2735470	2737128	gene=yddA;	YddA complex
IKGFHECE_02731	-2.22	4.18	60.52	2778379	2778771	Prophage gene	protein YdeI
IKGFHECE_02732	-2.33	6.15	58.17	2779047	2779565	Prophage gene	Competence/damage-inducible domain protein CinA
IKGFHECE_02755	2.05	-0.82	25.16	2801743	2802366	Prophage gene	Minor tail protein Z
IKGFHECE_02758	1.43	2.09	38.24	2803057	2805081	Prophage gene	ATP-dependent Clp protease proteolytic subunit
IKGFHECE_02760	1.95	-0.47	23.45	2806528	2806740	hypothetical protein
IKGFHECE_02761	1.86	0.68	36.54	2806737	2808860	Prophage gene	terminase partial
IKGFHECE_02763	1.03	3.51	20.72	2809752	2809976	hypothetical protein
IKGFHECE_02764	1.48	1.26	24.91	2810000	2810467	Prophage gene	Spanin inner membrane subunit
IKGFHECE_02765	1.48	1.34	33.13	2810469	2810606	hypothetical protein
IKGFHECE_02766	1.79	2.29	51.32	2810766	2811299	Prophage gene	lysozyme from lambdoid prophage Qin
IKGFHECE_02767	2.2	0.43	40.25	2811304	2811519	gene=essD_5;	DLP12 prophage%3B predicted phage lysis protein
IKGFHECE_02768	2.33	0.5	62.89	2811597	2811842	hypothetical protein
IKGFHECE_02770	1.61	3.38	46.18	2812200	2814146	Prophage gene	YjhS
IKGFHECE_02772	1.54	4.72	42.45	2814650	2815708	Prophage gene	DNA replication helicase
IKGFHECE_02788	1.78	0.96	50.94	2826383	2826619	gene=ydfA_3;	Qin prophage predicted protein
IKGFHECE_02789	1.28	0.57	25.97	2826621	2826749	gene=ydfB_2;	Qin prophage small protein
IKGFHECE_02790	2.32	0.55	43.37	2826779	2826997	Prophage gene	protein YdfC
IKGFHECE_02791	1.63	4.77	41.3	2827020	2827394	hypothetical protein
IKGFHECE_02792	1.24	7.68	23.78	2827396	2827824	hypothetical protein
IKGFHECE_02795	1.06	3.43	31.43	2828382	2830778	Prophage gene	Exodeoxyribonuclease VIII
IKGFHECE_02803	1.45	1.61	35.39	2835384	2836607	Prophage gene	Collagen triple helix repeat protein
IKGFHECE_02814	1.26	1.94	60.97	2847641	2848036	Prophage gene	Tail terminator protein
IKGFHECE_02815	1.44	2.5	31.85	2848033	2848566	Prophage gene	Tail completion protein Z
IKGFHECE_02816	1.89	0.56	28.51	2848581	2848934	hypothetical protein
IKGFHECE_02821	1.7	0.7	47.53	2852109	2853710	Prophage gene	Portal protein B
IKGFHECE_02823	1.03	3.85	42.06	2853910	2855835	Prophage gene	Terminase large subunit
IKGFHECE_02829	1.69	-0.36	29.89	2859283	2859816	Prophage gene	lysozyme from lambdoid prophage Qin
IKGFHECE_02836	1.97	1.55	57.74	2863198	2863629	gene=djlA_3;	DnaJ-like protein DjlA
IKGFHECE_02852	1.35	1.16	36.91	2870388	2871104	gene=ydaW_5;	Rac prophage predicted DNA-binding protein
IKGFHECE_02853	1.75	-0.01	37.63	2871138	2871599	hypothetical protein
IKGFHECE_02855	1.12	1.22	30.25	2872704	2873129	Prophage gene	protein YdaT
IKGFHECE_02856	1.09	1.86	43.49	2873113	2873355	hypothetical protein
IKGFHECE_02858	1.52	1.34	47.53	2874297	2874530	gene=ydfA_4;	Qin prophage predicted protein
IKGFHECE_02859	1.55	3.28	83.61	2874542	2875180	hypothetical protein
IKGFHECE_02986	-1.24	4.24	28.07	2978129	2978344	gene=cnu;	H-NS- and StpA-binding protein
IKGFHECE_02987	-1.07	7.44	33.16	2978430	2978870	Prophage gene	note=conserved inner membrane protein;hypothetical protein
IKGFHECE_02988	-1.05	5.03	21.02	2978947	2979528	gene=rsxA;	integral membrane protein of SoxR-reducing complex
IKGFHECE_02996	-1.15	6.89	22.13	2986045	2987547	gene=tppB;	tripeptide / dipeptide:H symporter
IKGFHECE_03157	-1.29	8.18	32.66	3142063	3143997	gene=yeaG;	protein kinase
IKGFHECE_03195	-2.11	4.5	39.64	3180949	3181071	hypothetical protein
IKGFHECE_03213	-1.17	3.58	22.65	3197694	3198350	ID=IKGFHECE_03213;	Serine/threonine-protein phosphatase
IKGFHECE_03236	1.09	7.28	21.05	3215694	3217016	gene=yebA;	putative peptidase
IKGFHECE_03257	-1.59	5.41	29	3237452	3237940	gene=yecT;	putative protein
IKGFHECE_03276	-1.67	6.71	31.49	3256289	3257089	gene=otsB;	trehalose-6-phosphate phosphatase
IKGFHECE_03289	1.19	4.19	31.18	3268062	3268712	ID=IKGFHECE_03289;	transmembrane protein
IKGFHECE_03297	1.26	0.45	28.24	3271192	3271395	hypothetical protein
IKGFHECE_03363	-1.26	6.62	20.34	3323017	3323244	gene=yodD;	stress-induced protein
IKGFHECE_03365	-1.03	5.3	24.85	3323542	3324357	gene=yedP;	putative phosphatase
IKGFHECE_03406	-1.1	4.21	37.36	3363822	3364136	hypothetical protein
IKGFHECE_03463	-1.38	7.56	18.9	3405284	3406201	gene=nac;	Nac DNA-binding transcriptional dual regulator
IKGFHECE_03472	1.09	8.1	22.43	3414153	3416300	gene=yoeA;	CP4-44 prophage predicted disrupted hemin or colicin receptor
IKGFHECE_03518	1.04	1.03	21.37	3456110	3456367	hypothetical protein
IKGFHECE_03519	1.12	1.08	48.41	3456364	3456861	ID=IKGFHECE_03519;	DNA-binding protein
IKGFHECE_03526	-2.07	6.62	34.04	3461097	3461420	ID=IKGFHECE_03526;	lycopene biosynthesis protein
IKGFHECE_03656	-1.23	4.63	34.77	3570969	3571301	gene=yegP;	putative protein
IKGFHECE_03762	1.31	2.27	62.25	3665050	3665727	ID=IKGFHECE_03762;	Exonuclease
IKGFHECE_03767	1.01	1.83	27.57	3666682	3667629	hypothetical protein
IKGFHECE_03800	-2.15	3.95	27.31	3696197	3697435	gene=preT;	NADH-dependent dihydropyrimidine dehydrogenase subunit
IKGFHECE_03809	3.15	5.71	72.62	3706941	3708920	gene=cirA_2;	outer membrane receptor involved in uptake of ferric dihyroxybenzoylserine
IKGFHECE_03830	-1.21	8.76	18.93	3732070	3732636	gene=spr;	putative peptidase outer membrane lipoprotein
IKGFHECE_03869	-1.02	10.36	22.26	3771794	3772897	ID=IKGFHECE_03869;	Outer membrane phosphoporin protein E
IKGFHECE_03920	-1.4	7.47	35.26	3837084	3837389	ID=IKGFHECE_03920;	note=conserved protein;hypothetical protein
IKGFHECE_03932	1.57	10.23	28.85	3849458	3852184	gene=nuoG;	NADH:ubiquinone oxidoreductase chain G
IKGFHECE_04000	1.12	3.03	25.44	3928983	3929429	hypothetical protein
IKGFHECE_04001	1.15	4.07	33.01	3929432	3930088	hypothetical protein
IKGFHECE_04006	1.02	4.18	20.72	3932461	3932739	hypothetical protein
IKGFHECE_04007	1.07	5.52	22.92	3932754	3934022	Prophage gene	tail tip fiber protein
IKGFHECE_04026	1.33	4.27	50.55	3950394	3950609	gene=essD_11;	DLP12 prophage predicted phage lysis protein
IKGFHECE_04039	1.09	1.42	26.46	3958211	3958645	Prophage gene	Antitermination protein Q
IKGFHECE_04054	1.23	4.84	69.5	3966897	3967040	hypothetical protein
IKGFHECE_04131	1.76	6.65	45.52	4029884	4031122	gene=mntH;	Mn(2) / Fe(2): H symporter MntH
IKGFHECE_04188	1.42	1.62	30.83	4081087	4081422	gene=eutM;	putative structural protein%2C ethanolamine utilization microcompartment
IKGFHECE_04195	-1.03	5.61	22.3	4087524	4088474	gene=talA;	transaldolase A
IKGFHECE_04284	-1.07	4.78	23.34	4186583	4187005	gene=yphA;	putative inner membrane protein
IKGFHECE_04421	1.16	4.18	39.86	4312610	4313944	gene=ydcR_2	fused predicted DNA-binding transcriptional regulator and predicted amino transferase
IKGFHECE_04422	1.28	3.23	33.36	4314032	4314463	Prophage gene	note=conserved protein;hypothetical protein
IKGFHECE_04423	2.22	0.77	37.79	4314672	4314917	gene=nrdH;	glutaredoxin-like protein
IKGFHECE_04424	1.93	1.17	29.4	4314914	4315324	gene=nrdI;	flavodoxin involved in dimanganese-tyrosyl radical cofactor maintenance for ribonucleotide reductase
IKGFHECE_04425	1.6	4.59	48.67	4315297	4317441	gene=nrdE;	ribonucleoside-diphosphate reductase 2
IKGFHECE_04426	1.83	3.07	33.28	4317451	4318410	gene=nrdF;	ribonucleoside-diphosphate reductase 2
IKGFHECE_04427	-1.36	4.75	26.89	4318766	4319968	ID=IKGFHECE_04427;	osmoprotectant uptake system ATP-binding protein YehX
IKGFHECE_04464	-1.5	5.54	34.42	4351305	4351832	gene=hydN;	putative electron transport protein HydN
IKGFHECE_04473	-1.68	3.43	42.85	4360181	4361104	gene=hycD;	hydrogenase membrane subunit
IKGFHECE_04474	-1.75	5.8	35.02	4361107	4362933	gene=hycC;	hydrogenase 3%2C membrane subunit
IKGFHECE_04476	-2.42	7.04	33.1	4363666	4364127	gene=hycA;	regulator of the transcriptional regulator FhlA
IKGFHECE_04610	-1.58	4.59	29.12	4500911	4501720	gene=yqeI_2;	putative transcriptional regulator
IKGFHECE_04614	-1.43	1.84	19.57	4503200	4503691	gene=ygeF;	putative protein
IKGFHECE_04715	1.45	7.09	58.81	4603314	4603892	hypothetical protein
IKGFHECE_04716	1.34	6.5	65.43	4603893	4604600	hypothetical protein
IKGFHECE_04717	1.11	4.51	33.4	4604588	4605265	ID=IKGFHECE_04717;	Spermidine/putrescine import ATP-binding protein PotA
IKGFHECE_04718	1.23	4.88	34.33	4605259	4605936	ID=IKGFHECE_04718;	Spermidine/putrescine import ATP-binding protein PotA
IKGFHECE_04819	1.28	3.36	40.32	4706552	4707535	gene=fecD_3;	ferric dicitrate ABC transporter - membrane subunit
IKGFHECE_04820	1.12	3.87	20.17	4707532	4708341	ID=IKGFHECE_04820;	Spermidine/putrescine import ATP-binding protein PotA
IKGFHECE_04862	-1.14	5.74	31.27	4750236	4751726	gene=ygjG;	putrescine aminotransferase / diamine transaminase
IKGFHECE_04887	-1.69	9.78	34.45	4779923	4780291	ID=IKGFHECE_04887;	note=conserved protein;hypothetical protein
IKGFHECE_04888	-1.11	6.9	32.38	4780329	4780634	gene=yqjD;	inner membrane protein associated with the ribosome
IKGFHECE_05140	-1.36	3.89	29.23	5002088	5002690	gene=fic;	stationary-phase protein with possible role in p-aminobenzoate or folate biosynthesis
IKGFHECE_05213	2.27	6.47	36.74	5086296	5087636	gene=gntU;	gluconate transporter GntU
IKGFHECE_05214	2.29	5.87	36.22	5087640	5088167	gene=gntK;	D-gluconate kinase%2C thermostable
IKGFHECE_05291	-1.32	1.36	39.49	5158647	5160257	gene=yhiL;	putative protein
IKGFHECE_05292	-3.79	6.54	201.88	5160641	5161693	gene=yhiM;	inner membrane protein with a role in acid resistance
IKGFHECE_05308	-1.53	9.74	52.28	5178392	5178958	gene=slp;	starvation lipoprotein
IKGFHECE_05310	3.59	6.33	80.24	5179705	5180733	gene=hemS;	Hemin transport protein HemS
IKGFHECE_05311	3.57	6.4	70.29	5180782	5182764	gene=cirA_3;	outer membrane receptor involved in uptake of ferric dihyroxybenzoylserine
IKGFHECE_05312	3.86	5.7	63.62	5183447	5184361	gene=btuF_2;	vitamin B12 ABC transporter - periplasmic binding protein
IKGFHECE_05313	3.77	6.36	112.55	5184381	5185718	gene=hemN_2;	coproporphyrinogen III dehydrogenase
IKGFHECE_05314	4.25	4.24	132.14	5185731	5186225	hypothetical protein
IKGFHECE_05315	3.72	9.1	80.32	5186225	5186848	hypothetical protein
IKGFHECE_05316	3.19	6.14	95.92	5186933	5187706	gene=fecD_4;	ferric dicitrate ABC transporter - membrane subunit
IKGFHECE_05317	3.11	5.78	95.73	5187703	5188473	ID=IKGFHECE_05317;	Spermidine/putrescine import ATP-binding protein PotA
IKGFHECE_05319	-2.37	8	25.79	5189236	5189574	gene=hdeB;	acid stress chaperone
IKGFHECE_05320	-2.27	10.39	42.95	5189678	5190010	gene=hdeA;	acid-resistance protein%2C possible chaperone
IKGFHECE_05321	-2.1	10.02	19.57	5190265	5190837	gene=hdeD;	acid-resistance membrane protein
IKGFHECE_05322	-2.42	9.29	36.13	5191636	5192163	gene=gadE;	GadE DNA-binding transcriptional activator
IKGFHECE_05323	-1.74	6.32	36.29	5192164	5192442	hypothetical protein
IKGFHECE_05324	-1.39	5.31	42.24	5192502	5193659	gene=mdtE;	MdtEF-TolC multidrug efflux transport system - membrane fusion protein
IKGFHECE_05325	-1.04	8.59	20.31	5193684	5196797	ID=IKGFHECE_05325;	Multidrug resistance protein MdtC
IKGFHECE_05329	-1.63	10.29	23.56	5198256	5199080	ID=IKGFHECE_05329;	AraC-type regulatory protein encoded in prophage CP-933H (transcription regulator)
IKGFHECE_05330	-2.38	7.49	97	5199451	5200851	gene=gadA;	glutamate decarboxylase A subunit
IKGFHECE_05377	-2.24	6.06	40.39	5258206	5258496	gene=yiaG;	putative transcriptional regulator
